# Supplementary material for: TBX1 Represses Vegfr2 Gene Expression and Enhances the Cardiac Fate of VEGFR2+ Cells
Source: PLoS One. 2015 Sep 18;10(9):e0138525. doi: 10.1371/journal.pone.0138525 (PMC4575176; doi:10.1371/journal.pone.0138525)
Supplement: S1 Table — (XLSX) [file pone.0138525.s006.xlsx]

## Sheet: Foglio1
Acta2 f	TACCATGTACCCTGGCATTGCTGA	RT-PCR
Acta2 rev	AGAAGGCCCTCTGACTTTAGAAGC	RT-PCR
Nkx2.5 f	ACCTTTCTCCGATCCATCCCACTT	RT-PCR
Nkx2.5rev	GCGTTAGCGCACTCACTTTAATGG	RT-PCR
Mlc2a f	AAGGGAAGGGTCCCATCAACTTCA	RT-PCR
Mlc2a rev	AACAGTTGCTCTACCTCAGCAGGA	RT-PCR
Pecam1 fw	TGGTTGTCATTGGAGTGGTC
Pecam 1 rev	TTCTCGCTGTTGGAGTTCAG
Tbx20 f	CAGGACGTTCATCTTTCCAGAG
Tbx20 rev	TCCACACTCTCCCTCTCAAT
Nkx2.5fw	GACGTAGCCTGGTGTCTCG	qRT-PCR
Nkx2.5rev	GTGTGGAATCCGTCGAAAGT
isl1 fw	GCCTCAGTCCCAGAGTCATC
isl1rev	AGAGCCTGGTCCTCCTTCTG
GATA4 fw	CTGTCATCTCACTATGGGCA
GATA4 rev	CCAAGTCCGAGCAGGAATTT
Mlc2v fw	AAAGAGGCTCCAGGTCCAAT
Mlc2v rev	CCTCTCTGCTTGTGTGGTCA
Flk1 fw	GGGATGGTCCTTGCATCAGAA
Flk1 rev	ACTGGTAGCCACTGGTCTGGTTG
Tbx1 fw	CTGACCAATAACCTGCTGGATGA	qRT-PCR
Tbx1 rev	GGCTGATATCTGTGCATGGAGTT
Tbx1myc Fw	CCGCAGCAGCCAACGTGTAC
Tbx1myc Rev	GTTCTCTGGGGCAGTAGTCG
Mef2c fw	GCCCTGAGTCTGAGGACAAG
Mef2c rev	ATCGTGTTCTTGCTGCCAG
Smarcd3 fw	GCTCTTGGATGATCCTAGTAAGC
Smarcd3 rev	CTGGGCCATAAAGGTCTTTGT
Primary antibodies
anti-Nkx2.5(N19)	sc-8697	Santa Cruz
anti-GATA4 C-20	sc-1237	Santa Cruz
anti-VegfR2 (CD309) clone Avas 12	136409	BioLegend
anti-phospho-H3	06-570	Millipore
Secondary antibodies
anti-Goat		Alexa fluor
anti-mouse		Alexa fluor
